# Supplementary material for: Temporal and Spatial Dynamics of Rodent Species Habitats in the Ordos Desert Steppe, China
Source: Animals (Basel). 2025 Mar 3;15(5):721. doi: 10.3390/ani15050721 (PMC11899341; doi:10.3390/ani15050721)
Supplement: Supplementary file 1 [file animals-15-00721-s001.zip]

Archive with 1 entries (1 files):
- animals-3445726-supplementary.pdf
